# Supplementary material for: Antioxidant Effects and Phytochemical Properties of Seven Taiwanese Cirsium Species Extracts
Source: Molecules. 2021 Jun 28;26(13):3935. doi: 10.3390/molecules26133935 (PMC8272034; doi:10.3390/molecules26133935)
Supplement: Supplementary file 1 [file molecules-26-03935-s001.zip]

Archive with 1 entries (1 files):
- molecules-1240682-supplementary.pdf
